# Supplementary material for: Metabolomics of sorghum roots during nitrogen stress reveals compromised metabolic capacity for salicylic acid biosynthesis
Source: Plant Direct. 2019 Mar 14;3(3):e00122. doi: 10.1002/pld3.122 (PMC6508800; doi:10.1002/pld3.122)
Supplement: Supplementary file 11 [file PLD3-3-e00122-s011.xlsx]

## Sheet: Biomass
Variety	Breed	Treatment	Sampling Date	totlkgha	wetkgha	ht	psqm
C225	hybrid	Full Nitrogen	2015-10-08	33547.5	111082	370	20.98
C225	hybrid	Full Nitrogen	2015-10-08	31698.4	108380	394	17.05
C225	hybrid	Low Nitrogen	2015-10-08	8721.31	40170.5	270	20.98
C225	hybrid	Low Nitrogen	2015-10-08	7488.52	34754.1	232	19.67
PI 297130	inbred	Full Nitrogen	2015-10-08	25665.6	91003.3	360	17.05
PI 297130	inbred	Full Nitrogen	2015-10-08	23134.4	82282	358	23.61
PI 297130	inbred	Low Nitrogen	2015-10-08	6111.48	26177	220	19.67
PI 297130	inbred	Low Nitrogen	2015-10-08	8432.79	36773.8	224	20.98
PI 505735	inbred	Full Nitrogen	2015-10-08	22255.7	72695.1	298	23.61
PI 505735	inbred	Full Nitrogen	2015-10-08	22885.2	73036.1	316	26.23
PI 505735	inbred	Low Nitrogen	2015-10-08	13888.5	44301.6	276	20.98
PI 505735	inbred	Low Nitrogen	2015-10-08	8091.8	24577	264	22.3
PI 506030	inbred	Full Nitrogen	2015-10-08	25586.9	104066	336	17.05
PI 506030	inbred	Full Nitrogen	2015-10-08	34150.8	102164	342	18.36
PI 506030	inbred	Low Nitrogen	2015-10-08	7278.69	33718	190	23.61
PI 506030	inbred	Low Nitrogen	2015-10-08	5626.23	27659	182	15.74
PI 510757	inbred	Full Nitrogen	2015-10-08	21521.3	112721	304	13.11
PI 510757	inbred	Full Nitrogen	2015-10-08	25586.9	132774	314	13.11
PI 510757	inbred	Low Nitrogen	2015-10-08	4721.31	24000	176	15.74
PI 510757	inbred	Low Nitrogen	2015-10-08	2321.31	11213.1	130	14.43
PI 642998	inbred	Full Nitrogen	2015-10-08	19068.8	46859	332	15.74
PI 642998	inbred	Full Nitrogen	2015-10-08	18491.8	48734.4	368	18.36
PI 642998	inbred	Low Nitrogen	2015-10-08	9954.1	23724.6	260	17.05
PI 642998	inbred	Low Nitrogen	2015-10-08	6872.13	17718	246	18.36
PI 655972	inbred	Full Nitrogen	2015-10-08	15252.5	33796.7	236	18.36
PI 655972	inbred	Full Nitrogen	2015-10-08	12498.4	30045.9	242	17.05
PI 655972	inbred	Low Nitrogen	2015-10-08	8013.11	22859	218	17.05
PI 655972	inbred	Low Nitrogen	2015-10-08	7186.89	21075.4	204	15.74
C053	hybrid	Full Nitrogen	2015-10-08	28104.9	97154.1	362	18.36
C053	hybrid	Full Nitrogen	2015-10-08	34400	129521	394	15.74
C053	hybrid	Low Nitrogen	2015-10-08	14491.8	66832.8	278	18.36
C053	hybrid	Low Nitrogen	2015-10-08	9691.8	45573.8	250	18.36
C056	hybrid	Full Nitrogen	2015-10-08	27357.4	102689	360	17.05
C056	hybrid	Full Nitrogen	2015-10-08	33941	121928	362	17.05
C056	hybrid	Low Nitrogen	2015-10-08	8590.16	35436.1	274	19.67
C056	hybrid	Low Nitrogen	2015-10-08	10491.8	44262.3	264	19.67
C126	hybrid	Full Nitrogen	2015-10-08	23645.9	87580.3	336	19.67
C126	hybrid	Full Nitrogen	2015-10-08	35488.5	126020	368	22.3
C126	hybrid	Low Nitrogen	2015-10-08	10531.1	51278.7	282	20.98
C126	hybrid	Low Nitrogen	2015-10-08	8419.67	41626.2	260	18.36

## Sheet: Phytohormones (ng per g tissue)
Genotype	Treatment	Sampling Date	12-oxo-phytodienoic acid	trans-zeatin riboside	Jasmonic acid	Abscisic acid	Phaseic acid	Indole-3-acetic acid	Salicylic acid	Indole-3-carboxylic acid	Dihydrophaseic acid
C126	Full Nitrogen	2015-07-21	28.1923	0.640949	771.184	31.0283	26.4346	24.6456	56.5555	23.4546	81.8897
C126	Full Nitrogen	2015-09-15	20.6103	0.42342	944.874	7.07519	5.63191	29.3379	82.0287	15.9167	Not_detected
C126	Full Nitrogen	2015-07-21	28.2863	1.21756	957.077	27.3923	17.7257	30.4071	67.8894	20.6484	51.0798
C126	Full Nitrogen	2015-09-15	25.6996	0.672285	717.619	12.0603	5.67341	18.0438	51.3434	9.29269	Not_detected
C126	Low Nitrogen	2015-07-21	35.4588	1.85239	1428.49	16.4326	19.7239	33.0344	84.0678	12.8335	45.0781
C126	Low Nitrogen	2015-09-15	11.9075	0.453208	459.23	4.11443	6.68205	30.186	35.0406	19.2098	Not_detected
C126	Low Nitrogen	2015-07-21	26.8042	0.461043	695.619	15.9986	8.50642	33.6813	51.6034	14.8194	Not_detected
C126	Low Nitrogen	2015-09-15	28.7737	0.322132	640.078	10.0292	Not_detected	39.9649	53.8949	Not_detected	Not_detected
C225	Full Nitrogen	2015-07-21	27.6243	0.525196	859.567	29.1832	54.4193	31.9327	86.8868	18.9117	40.1916
C225	Full Nitrogen	2015-09-15	14.2413	0.370111	459.541	3.0749	8.79939	21.7641	81.4581	19.9673	Not_detected
C225	Full Nitrogen	2015-07-21	25.0241	0.191045	457.083	14.4952	13.7169	17.1158	39.1364	20.48	Not_detected
C225	Full Nitrogen	2015-09-15	22.1079	0.317337	651.857	10.0364	5.99887	26.1732	121	18.428	Not_detected
C225	Low Nitrogen	2015-07-21	43.6571	0.879768	1061.26	12.6302	30.4076	27.6018	32.5931	14.0596	38.8004
C225	Low Nitrogen	2015-09-15	41.0601	0.257802	657.724	6.33193	6.1525	21.724	57.3284	18.0963	Not_detected
C225	Low Nitrogen	2015-09-15	32.1042	0.308846	353.725	5.15052	8.88433	17.6289	56.5659	20.1478	Not_detected
CO53	Full Nitrogen	2015-07-21	69.7412	2.42983	1326.88	29.1175	14.1724	54.3704	62.8699	36.6795	Not_detected
CO53	Full Nitrogen	2015-09-15	16.5634	0.167769	443.561	20.0591	9.43862	19.6245	128.431	23.1515	Not_detected
CO53	Full Nitrogen	2015-07-21	68.1833	0.373341	2402.37	19.6921	6.80901	55.6166	53.8692	45.2075	37.4386
CO53	Full Nitrogen	2015-09-15	20.4821	0.481798	565.729	5.7786	Not_detected	45.0556	124.582	16.6544	Not_detected
CO53	Low Nitrogen	2015-07-21	30.2372	0.642804	1204.15	12.9959	13.2862	28.7878	116.781	71.2297	47.723
CO53	Low Nitrogen	2015-09-15	24.2816	0.208766	561.081	6.2045	3.68413	33.0317	60.4527	18.5133	Not_detected
CO53	Low Nitrogen	2015-07-21	26.8545	2.84875	1280.77	14.1488	10.5009	34.6191	120.622	15.128	Not_detected
CO53	Low Nitrogen	2015-09-15	34.6402	0.209683	519.646	7.20636	5.44423	14.473	55.2207	8.67922	Not_detected
CO56	Full Nitrogen	2015-07-21	23.4277	0.606967	646.937	36.4404	14.669	30.0716	64.3877	14.645	52.7792
CO56	Full Nitrogen	2015-09-15	10.8888	0.380979	344.311	5.5665	7.47933	14.3673	78.7784	22.9597	Not_detected
CO56	Full Nitrogen	2015-09-15	11.3085	0.664496	570.783	4.5983	4.58926	35.7958	81.0082	35.9727	Not_detected
CO56	Low Nitrogen	2015-07-21	32.5067	0.325258	903.828	12.2343	14.2451	45.5161	127.624	25.1706	133.609
CO56	Low Nitrogen	2015-09-15	26.157	0.255499	666.734	9.10361	4.11337	23.1766	40.5524	12.9308	Not_detected
CO56	Low Nitrogen	2015-07-21	20.964	0.862517	757.86	9.96847	11.2806	32.452	108.333	16.9422	45.9984
CO56	Low Nitrogen	2015-09-15	13.4561	0.224673	292.545	2.72715	Not_detected	16.9812	63.3485	21.3038	Not_detected
PI 297130	Full Nitrogen	2015-07-21	54.5606	0.66187	2372.3	27.7934	100.408	25.344	132.924	14.7236	47.4941
PI 297130	Full Nitrogen	2015-09-15	21.293	2.15669	855.679	5.07473	7.732	11.9227	65.8768	29.8885	Not_detected
PI 297130	Full Nitrogen	2015-09-15	16.5391	0.572952	877.706	12.7241	18.1464	30.392	41.9227	29.6271	Not_detected
PI 297130	Low Nitrogen	2015-07-21	46.4674	1.02481	1078.66	10.5997	32.264	26.4846	49.3443	Not_detected	Not_detected
PI 297130	Low Nitrogen	2015-09-15	30.1195	0.850579	533.703	109.479	49.5211	13.1222	304.436	15.2676	Not_detected
PI 297130	Low Nitrogen	2015-07-21	26.2172	0.574367	1121.94	8.24557	13.9723	17.7945	130.961	13.0929	Not_detected
PI 297130	Low Nitrogen	2015-09-15	39.7635	0.375561	992.986	42.0414	13.5968	16.5378	112.762	Not_detected	34.5452
PI 505735	Full Nitrogen	2015-07-21	55.6267	0.784148	1743.66	17.6019	8.446	18.616	76.2787	33.2764	64.9361
PI 505735	Full Nitrogen	2015-09-15	13.9933	0.277491	460.404	2.70767	Not_detected	29.9091	80.1307	17.6855	Not_detected
PI 505735	Full Nitrogen	2015-07-21	47.4237	1.07841	1834.7	19.9939	12.0127	55.0953	214.028	21.0255	45.8794
PI 505735	Full Nitrogen	2015-09-15	14.4429	0.0916718	319.231	1.37383	3.96954	28.0138	49.4089	23.0736	Not_detected
PI 505735	Low Nitrogen	2015-07-21	25.9062	0.675041	1088.08	10.9103	12.7466	28.9765	56.583	16.8227	42.4764
PI 505735	Low Nitrogen	2015-09-15	36.1904	Not_detected	613.308	4.23809	7.65878	30.4974	30.9667	18.209	27.119
PI 505735	Low Nitrogen	2015-07-21	16.4553	0.380182	614.867	12.2073	12.4167	33.2871	37.3908	11.5975	Not_detected
PI 505735	Low Nitrogen	2015-09-15	23.9826	Not_detected	237.391	1.14156	8.00897	9.34748	31.6798	6.75548	Not_detected
PI 506030	Full Nitrogen	2015-07-21	25.2431	0.386431	1075.97	51.0609	14.0729	42.7922	65.0453	23.073	57.8612
PI 506030	Full Nitrogen	2015-09-15	45.564	0.23038	903.634	10.5378	8.27858	33.9265	449.587	20.0863	Not_detected
PI 506030	Full Nitrogen	2015-07-21	15.9902	0.208669	598.429	18.6525	15.6575	15.6432	98.5739	13.2045	Not_detected
PI 506030	Full Nitrogen	2015-09-15	30.0446	0.135016	530.192	18.5273	11.4714	20.4518	175.795	28.095	40.0023
PI 506030	Low Nitrogen	2015-07-21	18.8534	1.61684	570.458	15.5216	16.0687	16.7634	124.263	11.3292	Not_detected
PI 506030	Low Nitrogen	2015-09-15	18.944	0.166945	446.573	14.4566	5.73722	25.4173	84.8038	11.6307	Not_detected
PI 506030	Low Nitrogen	2015-09-15	14.8003	0.108345	424.604	6.09954	6.17056	25.2168	87.5001	10.8599	Not_detected
PI 510757	Full Nitrogen	2015-07-21	37.0757	1.11658	2127.91	36.4301	31.1065	40.3368	155.758	28.5283	51.4125
PI 510757	Full Nitrogen	2015-09-15	14.8817	0.937478	485.042	7.59546	11.6405	128.027	113.071	34.4327	Not_detected
PI 510757	Full Nitrogen	2015-07-21	32.1306	1.59805	2171.09	52.308	122.847	52.1902	109.424	42.3965	67.233
PI 510757	Full Nitrogen	2015-09-15	27.422	0.553838	1397.82	21.7412	22.7655	164.472	136.476	48.3213	Not_detected
PI 510757	Low Nitrogen	2015-07-21	23.1896	0.395544	1210.26	24.4541	80.3118	64.6355	69.9345	17.3366	Not_detected
PI 510757	Low Nitrogen	2015-09-15	13.8559	0.366221	519.619	4.74562	7.05251	23.8024	155.092	14.2369	Not_detected
PI 510757	Low Nitrogen	2015-07-21	42.1558	0.354845	908.248	1.03745	88.7173	15.5123	278.257	20.4593	46.732
PI 510757	Low Nitrogen	2015-09-15	19.3032	0.371321	1069.15	20.7619	10.2855	30.9112	249.123	19.9945	Not_detected
PI 642998	Full Nitrogen	2015-07-21	45.7781	3.00372	1283.08	29.8119	13.4211	53.6563	102.704	23.8754	49.967
PI 642998	Full Nitrogen	2015-09-15	17.5884	0.259119	379.151	0.918864	Not_detected	18.8924	72.1001	11.1319	Not_detected
PI 642998	Full Nitrogen	2015-07-21	30.6146	0.424779	1321.87	12.3829	6.6993	32.0947	67.9063	58.5527	Not_detected
PI 642998	Full Nitrogen	2015-09-15	7.1409	Not_detected	146.386	3.33302	Not_detected	19.58	84.1367	18.1762	Not_detected
PI 642998	Low Nitrogen	2015-07-21	32.9571	0.395484	893.713	12.2017	5.48213	26.4498	49.5265	31.7784	47.3048
PI 642998	Low Nitrogen	2015-09-15	23.8053	0.120589	642.984	1.76136	Not_detected	16.7373	36.7947	13.7283	Not_detected
PI 642998	Low Nitrogen	2015-07-21	26.3451	0.350055	962.06	9.47544	6.68286	17.6446	57.8326	11.2304	Not_detected
PI 642998	Low Nitrogen	2015-09-15	24.6698	0.0935003	850.905	4.67065	Not_detected	29.7151	88.9917	13.1003	Not_detected
PI 655972	Full Nitrogen	2015-07-21	33.4195	0.558459	979.372	25.7962	23.8094	21.5455	83.214	20.8745	57.6729
PI 655972	Full Nitrogen	2015-09-15	11.0966	0.167844	432.504	11.0213	6.40549	18.9718	83.8236	37.4563	59.1558
PI 655972	Full Nitrogen	2015-07-21	16.4793	0.677024	605.705	23.6335	14.3366	17.2161	74.388	25.9654	35.3322
PI 655972	Full Nitrogen	2015-09-15	10.0161	0.0890081	147.724	12.876	14.7999	36.3877	57.1535	15.2079	55.3435
PI 655972	Low Nitrogen	2015-07-21	32.9083	0.616373	708.042	11.0886	9.72751	22.3068	67.748	38.9695	72.5337
PI 655972	Low Nitrogen	2015-09-15	13.8702	0.118593	242.002	3.4448	4.76056	13.2937	31.9241	12.0647	Not_detected
PI 655972	Low Nitrogen	2015-07-21	36.6038	0.679097	1828.72	36.6016	15.0373	23.996	236.154	33.8068	43.2372
PI 655972	Low Nitrogen	2015-09-15	8.9961	0.113102	179.03	21.9895	3.839	13.4384	100.216	13.0083	Not_detected

## Sheet: Metabolites (peak area)
Genotype	Treatment	Sampling Date	C36	Sucrose	Trehalose, alpha,beta-	Idose	Aconitic acid, cis-	3-deoxy-arabinoheptulosonic acid enol	Quinic acid	Idose	Malic acid	Phosphoric acid	Fructose	Galactinol	Shikimic acid	Myo-Inositol	Asparagine	Mannose-6-phosphate	Aspartic acid	Citric acid	Salicylaldehyde-beta-D-glucopyranoside	Maleamic acid	5-(4-hydroxybutyl)-Hydantoin	Itaconic acid	Glucopyranose, D-	Glutamic acid	Phosphoric acid monomethyl ester	Tagatose	Myo-Inositol-1-phosphate	Asparagine	Serine	Saccharic acid	Glycerophosphoglycerol	alpha-Adenosine	2-methyl-Fumaric acid	Fructose-6-phosphate	C69	Threonine	4-amino-Butanoic acid	Ethanolaminephosphate	Mannose-6-phosphate	Boric-acid	beta-alanine	C131	C142	Valine	Unknown#bth-pae-013	Propane, 1,2-diamino-	Glycerol-3-phosphate
PI 297130	Full Nitrogen	2015-07-21	1.2716e+08	2242192604	1571365671	5.10987e+08	1280266329	8.346e+08	1.08499e+08	9.98702e+07	5.37554e+08	1159543293	8.08311e+08	2.37859e+08	3.28539e+08	2.21486e+08	6.92482e+08	1.11127e+08	3.41554e+08	1.67898e+08	2.67141e+08	149766484	2.48443e+07	2.35961e+08	6.3616e+07	573562535	381459835	1720913117	3.24115e+07	6.39212e+07	6.30415e+08	2.11807e+07	2.80818e+06	5.07572e+07	7.4283e+08	1.21088e+08	5.66125e+06	1.72759e+08	9.70995e+08	5.25046e+07	3.83938e+07	191408258	3.47347e+07	2.64587e+07	349343	8.46559e+08	5.253e+07	5.97314e+07	3.66337e+07
PI 297130	Low Nitrogen	2015-07-21	1.87387e+08	3765675756	1246331676	8.4121e+08	5.74368e+08	4.6552e+08	1.30544e+08	3.5914e+08	8.79537e+08	1873243806	1195686600	2.37665e+08	3.62824e+08	246869446	1.37043e+07	4.13519e+07	1.2272e+08	3.00167e+08	8.86242e+07	1.18789e+07	1.85953e+07	5.64297e+07	2.9474e+08	1.64423e+08	127929549	2175922628	2.07825e+07	2.54946e+07	1.45078e+08	2.09497e+07	7.06428e+06	1.42582e+07	2.42557e+08	4.38796e+07	1.26771e+07	3.61194e+07	325600988	2.12572e+07	1.72542e+07	1.81239e+08	1.22448e+07	433887669	442764	1.19749e+08	5.56379e+07	9.06144e+06	1.63453e+07
PI 505735	Full Nitrogen	2015-07-21	2.06752e+08	2724410384	1578970724	1231357090	1076268857	6.71868e+08	5.69784e+08	6.44469e+08	9.16407e+08	1909692075	1403844433	1.97218e+08	6.78093e+08	3.39037e+08	5.29475e+07	7.2138e+07	2.771e+08	4.07032e+08	6.59482e+07	1.55384e+07	3.78612e+07	2.0646e+08	3.66164e+08	3.10141e+08	1.13773e+08	2112845762	2.18061e+07	1.07256e+08	2.24995e+08	3.04138e+06	2.12012e+06	2.46801e+07	7.43397e+08	7.67808e+07	1.27392e+07	4.21189e+07	4.7634e+08	2.6475e+07	2.46943e+07	1.49351e+08	1.75958e+07	7.50261e+06	331692	1.37013e+08	6.54133e+07	4.79534e+07	2.04268e+07
PI 505735	Full Nitrogen	2015-07-21	1.26433e+07	2057521641	1247138079	850563485	1182456627	7.91857e+08	2.01156e+08	3.84516e+08	1452233697	1400538357	1459369508	9.41666e+07	4.80756e+08	4.62934e+08	4.77777e+08	8.46511e+07	551224409	6.35473e+08	7.52535e+07	105870783	2.68379e+07	4.10057e+08	1.56671e+08	5.71873e+08	3.66723e+08	2065869465	4.1155e+07	9.26415e+07	6.2786e+08	5.47539e+06	2.1562e+06	5.62025e+07	8.15913e+08	1.22028e+08	3.77035e+06	1.91246e+08	7.69052e+08	3.47327e+07	2.88986e+07	1.98571e+08	6.52665e+07	2.09788e+07	564819	8.70656e+08	6.47076e+07	8.7202e+07	4.35634e+07
PI 505735	Low Nitrogen	2015-07-21	5.89798e+07	2943978444	1046954895	8.22315e+08	7.26262e+08	7.1937e+07	2.34351e+08	3.6708e+08	8.21182e+08	1281322395	1115306661	4.50655e+08	4.60615e+08	3.17053e+08	1.03001e+07	1.79595e+07	9.4914e+07	2.74354e+08	3.47696e+07	9.60811e+06	1.29511e+07	2.48175e+08	458958518	132167631	6.90502e+07	2029273775	1.86503e+07	3.76229e+07	1.38843e+08	2.01785e+06	4.93222e+06	1.29658e+07	376687342	2.17752e+07	9.22548e+06	3.37387e+07	4.11183e+08	7.9885e+06	8.86961e+06	1.66803e+08	1.18326e+07	6.45816e+08	146949	1.49535e+08	4.2817e+07	1.23513e+07	1.93524e+07
PI 505735	Low Nitrogen	2015-07-21	1.17086e+08	3758215835	1288785838	9.9509e+08	8.99114e+08	4.18714e+08	5.32418e+08	5.07311e+08	1052322251	1484105628	1242980001	3.11509e+08	7.24022e+08	2.83669e+08	1.54511e+07	3.55985e+07	146390709	4.58401e+08	1.00144e+08	1.00259e+07	5.4196e+07	1.79653e+08	5.62246e+07	191223921	3.49875e+08	2091214945	2.29965e+07	9.37975e+07	1.28212e+08	6.09148e+06	1.38436e+07	1.72486e+07	5.57398e+08	4.18706e+07	3.97055e+06	3.12769e+07	2.96334e+08	1.77021e+07	1.42543e+07	212833154	1.23606e+07	2.46007e+08	296924	1.10703e+08	5.74252e+07	1.97354e+07	2.43643e+07
PI 506030	Full Nitrogen	2015-07-21	1.9216e+07	2452217077	1576892558	1396750549	1173931987	3.14173e+08	1.60604e+08	7.20835e+08	1165701555	1309100135	2006998844	2.25885e+08	3.38783e+08	5.22543e+08	6.89644e+08	7.8476e+07	5.12184e+08	6.57909e+08	26831843	4.77374e+08	8.73895e+06	5.01798e+08	2.75683e+08	5.83347e+08	2.08082e+08	2459791473	3.14745e+07	2.01232e+08	8.92297e+08	8.14607e+07	4.86505e+06	3.09513e+07	5.64217e+08	1.04306e+08	9.3959e+06	3.33915e+08	6.9396e+08	5.19696e+07	3.41741e+07	144181566	231366266	8.10266e+07	369178	9.9319e+08	7.94234e+07	1.26368e+08	3.62333e+07
PI 506030	Full Nitrogen	2015-07-21	1.15663e+08	3089325103	1109906975	7.19476e+08	8.52836e+08	2.55742e+08	1.35848e+08	2.27975e+08	8.41968e+08	8.3871e+08	866259101	4.17525e+08	4.16535e+08	4.81171e+08	1.88037e+08	3.35704e+07	295381534	413064529	3.48267e+07	5.48881e+07	2.09352e+07	2.56847e+08	1.70256e+08	2.25844e+08	5.95449e+07	1915124674	7.37103e+06	3.6756e+07	2.73429e+08	5.83054e+07	786353	1.15958e+07	7.40388e+08	3.68317e+07	4.87778e+06	6.35352e+07	3.27367e+08	1.968e+07	1.17443e+07	192925117	3.6435e+07	98752.8	207252	2.48297e+08	5.43678e+07	3.90227e+07	7.23614e+06
PI 506030	Low Nitrogen	2015-07-21	3.77377e+08	3782286298	1062542837	7.70534e+08	4.35195e+08	141454750	2.79992e+08	2.50124e+08	7.10508e+08	1275021923	8.94218e+08	6.37594e+08	5.39493e+08	5.42959e+08	1.78471e+07	4.05245e+07	1.34246e+08	5.65446e+08	9.32064e+07	9.13277e+06	4.16907e+07	8.17788e+07	1.45472e+08	1.50739e+08	1.09351e+08	1908824785	3.35602e+07	4.64218e+07	1.40726e+08	3.67688e+07	1.03601e+07	3.09661e+07	6.03519e+08	4.41761e+07	1.08666e+07	3.01407e+07	4.53872e+08	3.18298e+07	1.3939e+07	2.01463e+08	1.35479e+07	2.25231e+08	251309	9.66713e+07	6.18241e+07	2.44223e+07	2.74184e+07
PI 510757	Full Nitrogen	2015-07-21	1.66587e+08	3249867956	7.1286e+08	7.65837e+08	442160040	1.4204e+08	7.09006e+07	3.00449e+08	1020076700	1371221431	7.41064e+08	3.72441e+08	2.6357e+08	4.79561e+08	665376432	4.65526e+07	468550869	3.77914e+08	9.67048e+07	4.15387e+08	1.29565e+07	1.01773e+08	1.40704e+08	3.07764e+08	6.09541e+07	1650536569	2.59045e+07	1.15533e+08	4.09058e+08	2.83253e+07	1.596e+06	2.85712e+07	3.92185e+08	4.7563e+07	3.69971e+06	1.49647e+08	6.57459e+08	2.36093e+07	1.83354e+07	2.12996e+08	5.48799e+07	5.69365e+08	292137	622249501	4.72379e+07	1.80714e+06	1.98875e+07
PI 510757	Full Nitrogen	2015-07-21	4.89183e+07	3611993816	1283709363	9.54302e+08	826929047	7.37747e+08	1.46243e+08	4.76132e+08	1248329631	1916572590	1159265355	2.50366e+08	2.96995e+08	4.25757e+08	7.06347e+08	4.75895e+07	6.23829e+08	4.8384e+08	6.12271e+07	686430446	1.11917e+07	120887320	1.15691e+08	4.68895e+08	1.32264e+08	1980565159	2.59998e+07	2.98386e+08	6.83047e+08	5.94753e+07	1.66641e+06	2.93903e+07	4.48395e+08	5.90867e+07	1.09326e+07	2.88978e+08	7.35404e+08	3.73449e+07	2.18053e+07	181380376	1.13772e+08	3.4866e+08	827849	8.96375e+08	7.30254e+07	6.09242e+06	2.73857e+07
PI 510757	Low Nitrogen	2015-07-21	2.84454e+08	2768640862	7.31152e+08	6.61759e+08	2.44484e+08	1.524e+08	5.23858e+07	9.21504e+07	9.62331e+08	1298504876	710531689	6.45707e+08	3.21592e+08	3.72165e+08	2.02991e+07	1.87699e+07	1.87016e+08	4.33817e+08	5.19796e+07	1.60694e+07	3.17805e+07	3.55166e+07	3.71604e+07	1.41143e+08	1.42741e+08	1637339713	1.87016e+07	1.28209e+07	1.03812e+08	1.31539e+07	3.48788e+06	2.21122e+07	2.17599e+08	2.51735e+07	2.48126e+06	2.89307e+07	2.07365e+08	8.30666e+06	8.41707e+06	3.77516e+08	1.42417e+07	6.42015e+08	399149	1.35585e+08	4.08613e+07	1.20704e+06	1.12247e+07
PI 510757	Low Nitrogen	2015-07-21	2.51912e+08	1968893776	8.25479e+08	2.58969e+08	2.02139e+08	3.35458e+07	2.464e+07	3.95583e+07	5.94167e+08	1329928363	1.79346e+08	1.04635e+08	1.61289e+08	2.25836e+08	1.61805e+07	1.71104e+07	9.48501e+07	4.14092e+08	1.40082e+08	1.25876e+07	1.07848e+07	9.01787e+07	5.67222e+07	1.69037e+08	1.80867e+08	9.14693e+08	1.69631e+07	6.94353e+06	1.04947e+08	1.24792e+07	1.74236e+06	1.65443e+07	516402262	1.95301e+07	3.86409e+06	1.87608e+07	2.19449e+08	9.33939e+06	6.20178e+06	2.95019e+08	1.21766e+07	4.94252e+08	221484	132143114	4.18206e+07	783902	2.51364e+07
PI 642998	Full Nitrogen	2015-07-21	3.00211e+07	2122409246	9.73834e+08	7.73081e+08	1457628878	4.68101e+08	4.5195e+07	3.17828e+08	1336223471	1220992988	1237610386	2.64557e+08	1.70987e+08	3.90543e+08	263298773	5.9534e+07	4.08474e+08	460330795	5.15326e+07	4.82697e+07	1.51884e+07	6.03002e+08	8.2478e+07	3.70799e+08	1.65411e+08	2059233759	3.3482e+07	2.13825e+07	6.77374e+08	2.86435e+07	5.17308e+06	6.50528e+07	8.68642e+08	6.8259e+07	1.89552e+07	2.18157e+08	6.90189e+08	2.10242e+07	2.05476e+07	252561887	5.73653e+07	355839018	270848	9.04941e+08	5.97141e+07	4.36591e+07	5.82767e+07
PI 642998	Full Nitrogen	2015-07-21	2.03214e+07	2098275734	1391951534	7.052e+08	1296931159	7.67294e+08	3.5842e+07	2.43091e+08	1302046961	1387375937	1463921274	1.16417e+08	1.01614e+08	3.74674e+08	3.57034e+08	6.65004e+07	4.13345e+08	7.08747e+08	4.24705e+07	7.71763e+07	1.09571e+07	3.75234e+08	1.93063e+08	4.81998e+08	9.20962e+07	2467584966	2.02784e+07	3.74672e+07	7.82972e+08	5.09165e+07	3.04455e+06	3.63704e+07	672090539	9.11588e+07	1.07275e+07	2.68996e+08	6.51321e+08	2.66961e+07	2.37395e+07	2.20015e+08	1.21563e+08	1.69147e+07	317057	8.84806e+08	5.98102e+07	8.94414e+07	2.45659e+07
PI 642998	Low Nitrogen	2015-07-21	6.13828e+07	3480774815	1390268756	733325775	1305404529	7.37187e+08	3.78345e+07	2.43024e+08	9.26311e+08	1491815517	1297508608	3.07089e+08	120602687	4.84107e+08	5.41561e+07	5.87619e+07	1.25165e+08	423271617	8.14281e+07	1.39573e+07	1.49076e+07	4.38462e+08	7.29915e+07	3.3282e+08	1.58386e+08	2067665467	2.5142e+07	1.27234e+07	2.71081e+08	2.35465e+07	1.88805e+07	3.65146e+07	9.24721e+08	8.54563e+07	7.2017e+06	5.65254e+07	5.71938e+08	2.55993e+07	2.10248e+07	2.58437e+08	1.94943e+07	4.36573e+08	529416	3.31511e+08	6.97476e+07	4.92549e+07	2.27882e+07
PI 642998	Low Nitrogen	2015-07-21	5.78373e+07	2896913443	9.30736e+08	5.72732e+08	6.90565e+08	3.58898e+08	1.7249e+07	1.21702e+08	8.65638e+08	1259428272	6.91175e+08	1.82496e+08	6.53668e+07	113549279	1.02485e+07	2.13983e+07	8.09569e+07	1.79567e+08	8.81869e+07	9.07331e+06	9.23922e+06	1.33742e+08	9.96483e+07	1.36337e+08	1.61383e+08	1621478113	1.32545e+07	5.84301e+06	1.59799e+08	1.29965e+07	4.10891e+06	1.59978e+07	4.94238e+08	2.59114e+07	4.23957e+06	2.48805e+07	2.33991e+08	7.09718e+06	9.12927e+06	2.30642e+08	1.01951e+07	84277	364230	8.47868e+07	3.74286e+07	4.12524e+06	1.23086e+07
PI 655972	Full Nitrogen	2015-07-21	1.1902e+08	2364710784	1215896339	1166013031	1246028659	5.92745e+08	2.19283e+08	6.01934e+08	1384950826	1240886095	1435414550	5.12258e+08	5.04732e+08	3.86954e+08	3.5794e+08	7.0185e+07	3.35392e+08	5.48463e+08	7.25269e+07	6.29103e+07	2.73446e+07	2.64301e+08	3.08649e+08	3.15997e+08	1.86168e+08	2083957081	2.55259e+07	6.22832e+07	4.34264e+08	4.62541e+07	4.36156e+06	2.94872e+07	6.68199e+08	8.41033e+07	1.56898e+06	1.46875e+08	4.97812e+08	3.66234e+07	2.37513e+07	1.92413e+08	2.19462e+07	9.7901e+08	297320	7.21234e+08	6.48059e+07	4.79889e+07	2.09677e+07
PI 655972	Full Nitrogen	2015-07-21	2.50795e+08	2866666436	5.9909e+08	5.31734e+08	5.5539e+08	437882034	2.83636e+07	1.03139e+08	8.62654e+08	1290764767	4.39786e+08	7.55788e+08	1.85249e+08	1.53861e+08	2.1594e+08	1.77257e+07	3.35111e+08	1.78813e+08	4.80836e+07	9.73653e+07	1.26756e+07	9.42634e+07	8.72841e+07	2.22911e+08	5.90052e+07	1282075404	1.04054e+07	2.99102e+07	1.39941e+08	2.36021e+07	965135	1.25276e+07	5.5269e+08	2.25374e+07	1.26985e+06	3.79278e+07	1.40451e+08	1.46745e+07	6.28923e+06	2.88097e+08	1.78269e+07	6.05721e+08	338584	1.39938e+08	3.76113e+07	1.2676e+07	7.02784e+06
PI 655972	Low Nitrogen	2015-07-21	3.10861e+08	3271737592	9.34675e+08	761281833	9.0664e+08	5.27987e+08	197809970	2.7362e+08	8.27307e+08	1194768128	7.73392e+08	7.01225e+08	4.70903e+08	2.77274e+08	3.56713e+07	3.79998e+07	7.40824e+07	2.23411e+08	9.07133e+07	1.35673e+07	28568117	1.95644e+08	1.21734e+08	2.13386e+08	2.54763e+07	1804329493	2.14538e+07	3.61706e+07	1.57106e+08	2.38925e+07	1.27015e+07	1.55824e+07	8.08354e+08	3.77477e+07	1.5147e+07	3.29203e+07	3.70719e+08	1.31601e+07	1.36206e+07	2.19302e+08	1.35304e+07	5.27971e+08	290896	1.20004e+08	5.08046e+07	9.36788e+06	1.44626e+07
CO53	Full Nitrogen	2015-07-21	4.02657e+07	2886075255	8.26598e+08	1266817912	1256930805	637926452	1.47298e+08	6.50797e+08	1268647980	1391446904	1517110703	2.31931e+08	3.74344e+08	4.08974e+08	7.9629e+08	7.4906e+07	5.64225e+08	7.32907e+08	3.90087e+07	2.42821e+08	1.93823e+07	3.51362e+08	1.06757e+08	4.78575e+08	1.09016e+08	2044960750	3.06795e+07	1.3574e+08	7.20323e+08	5.10926e+07	3.14424e+06	3.98635e+07	7.43564e+08	9.40746e+07	9.08916e+06	3.24137e+08	6.38372e+08	3.98114e+07	2.55759e+07	1.53495e+08	1.13593e+08	4.39841e+08	376631	9.525e+08	6.30758e+07	9.41234e+07	3.63626e+07
CO53	Low Nitrogen	2015-07-21	4.22545e+07	3030760308	1236472169	1073942272	937898806	1.37542e+08	1.57852e+08	5.01944e+08	6.37417e+08	1281634458	1392171662	2.5429e+08	3.51143e+08	3.32118e+08	1.4239e+08	3.14428e+07	1.01146e+08	2.69356e+08	3.17016e+07	6.489e+07	1.53468e+07	4.68309e+08	3.9111e+08	2.32863e+08	2.65713e+07	2236766573	1.60985e+07	4.45299e+07	190354245	1.89859e+07	9.66516e+06	1.79919e+07	7.09863e+08	3.71054e+07	4.22203e+06	7.85593e+07	5.26814e+08	1.18763e+07	1.15467e+07	2.19118e+08	2.80287e+07	8.12321e+08	334751	2.36349e+08	7.64773e+07	1.2433e+07	2.18405e+07
CO53	Low Nitrogen	2015-07-21	1.23521e+08	4172904226	8.06785e+08	1135832083	7.29492e+08	4.12615e+08	1.99038e+08	5.80716e+08	1189169631	1684936911	1044049892	4.11174e+08	3.90807e+08	3.14677e+08	1.89257e+07	5.62071e+07	1.68005e+08	4.8752e+08	4.49132e+07	1.18701e+07	2.28965e+07	8.47943e+07	3.38817e+07	1.7654e+08	6.51774e+07	2068787774	4.09521e+07	3.54784e+07	213269621	4.30548e+07	1.49413e+07	3.50834e+07	2.54974e+08	5.46145e+07	2.89837e+06	6.06918e+07	7.62186e+08	1.56604e+07	2.31728e+07	170779349	1.51576e+07	2.32368e+08	494011	1.86992e+08	5.64835e+07	1.60347e+07	4.65436e+07
CO56	Full Nitrogen	2015-07-21	188717865	3199197147	9.56839e+08	1204500383	7.53162e+08	2.45462e+08	1.12412e+08	6.36273e+08	1264746271	1165245089	1368132819	2.7896e+08	2.66169e+08	2.71712e+08	7.37699e+07	2.64393e+07	3.35622e+08	2.79466e+08	4.67069e+07	5.87846e+07	1.55023e+07	1.11119e+08	2.01691e+08	2.20514e+08	1.08255e+08	2119972976	1.53139e+07	4.04428e+07	1.64866e+08	2.64188e+07	1.16092e+06	1.89441e+07	4.28168e+08	3.34807e+07	6.77298e+06	4.27827e+07	3.21896e+08	1.32146e+07	1.32863e+07	1.92156e+08	1.82047e+07	4.87051e+08	443052	1.97345e+08	4.8789e+07	1.66361e+07	1.14936e+07
CO56	Low Nitrogen	2015-07-21	2.9017e+07	3424394591	1480564608	1610421216	1486863356	6.7988e+08	3.83838e+08	8.24055e+08	1121541226	1699694595	1935668582	4.8146e+08	6.04388e+08	5.94777e+08	2.36257e+08	9.2031e+07	1.84964e+08	718673999	4.76297e+07	4.57728e+07	2.39159e+07	435301853	1285567376	4.14753e+08	2.36978e+08	2801399560	3.56254e+07	8.92351e+07	4.03945e+08	8.42855e+06	2.6788e+07	3.43032e+07	7.9651e+08	1.15132e+08	67348.3	1.19254e+08	7.58591e+08	6.91608e+07	3.16923e+07	1.67254e+08	3.96029e+07	0.0179663	258617	5.94068e+08	8.96374e+07	6.12689e+07	3.01651e+07
CO56	Low Nitrogen	2015-07-21	1.76209e+08	2989103607	1391104729	9.82014e+08	1211464430	6.72852e+08	3.24206e+08	526948818	6.78466e+08	1380971993	1480888474	1.56831e+08	4.70122e+08	3.60148e+08	2.64797e+07	2.53626e+07	8.03485e+07	5.17151e+08	5.02033e+07	1.6853e+07	1.24183e+07	1.80839e+08	5.55773e+08	2.38007e+08	1.46503e+08	2373904449	2.6835e+07	5.72073e+07	1.776e+08	2.46309e+07	1.13476e+07	2.60062e+07	4.39203e+08	3.80527e+07	5.21207e+06	5.66914e+07	6.2334e+08	1.5869e+07	1.24746e+07	1.50484e+08	1.54748e+07	2.05362e+07	537699	240585367	5.44519e+07	3.48431e+07	2.99298e+07
C126	Full Nitrogen	2015-07-21	4.99322e+07	2320751740	1264432309	1315977880	1152731426	347531859	1.55623e+08	6.81253e+08	1015546946	1316482196	1353265213	4.49052e+08	3.56869e+08	2.91908e+08	2.9944e+08	4.77743e+07	3.6684e+08	3.84925e+08	4.89763e+07	150708140	1.48979e+07	4.68625e+08	572840585	3.50905e+08	9.32347e+07	2176350399	2.07504e+07	7.08084e+07	5.38688e+08	2.56707e+07	4.1659e+06	2.56287e+07	6.96964e+08	6.31433e+07	7.47349e+06	1.59169e+08	501274363	2.99045e+07	1.72454e+07	1.72824e+08	3.32812e+07	3.52454e+08	328265	7.06047e+08	5.27443e+07	3.39163e+07	2.17461e+07
C126	Full Nitrogen	2015-07-21	1.51157e+08	2976875453	9.93259e+08	1401915253	1148621659	3.92045e+08	1.55604e+08	734968626	1082983893	1361052435	1301538882	4.95186e+08	3.57854e+08	3.4793e+08	5.5268e+08	5.71141e+07	512960854	4.62531e+08	4.37366e+07	2.4889e+08	2.11581e+07	316942736	2.90189e+08	3.27944e+08	1.0091e+08	2199815600	1.85338e+07	133660069	5.55326e+08	3.52215e+07	1.04236e+06	2.4388e+07	6.65046e+08	6.50349e+07	1.35605e+07	2.30513e+08	4.05492e+08	2.90522e+07	1.93025e+07	1.6496e+08	6.89968e+07	1.10123e+08	257617	6.79551e+08	6.53471e+07	4.73685e+07	1.31418e+07
C126	Low Nitrogen	2015-07-21	1.7812e+08	4038341458	1050828002	1097587808	1009972703	5.6598e+08	2.13621e+08	5.77592e+08	1013123686	1831287254	1194525994	6.6151e+08	429345809	3.44259e+08	4.12123e+07	9.36315e+07	2.40585e+08	5.21122e+08	9.5275e+07	1.41331e+07	2.2972e+07	1.84465e+08	3.48891e+08	3.52822e+08	8.84244e+07	2180372021	3.46022e+07	4.07767e+07	3.28732e+08	3.73674e+07	9.16356e+06	3.32741e+07	6.7919e+08	9.62177e+07	5.61438e+06	6.32432e+07	723541331	3.45611e+07	3.18636e+07	1.88111e+08	1.85512e+07	4.19264e+08	333227	207331130	6.48773e+07	2.74297e+07	2.59119e+07
C126	Low Nitrogen	2015-07-21	1.4459e+08	2958519148	6.89689e+08	924534143	7.79078e+08	1.90571e+08	2.0621e+08	4.47392e+08	6.70966e+08	1192240403	8.60557e+08	2.4326e+08	4.0614e+08	1.97086e+08	9.92889e+06	2.6664e+07	6.91264e+07	2.12788e+08	6.92557e+07	6.56228e+06	1.699e+07	1.20847e+08	3.93131e+08	9.83902e+07	8.69831e+07	1841238549	1.41615e+07	3.36582e+07	8.27055e+07	1.04601e+07	5.59571e+06	1.34934e+07	4.86913e+08	2.73112e+07	7.2426e+06	2.33105e+07	1.82024e+08	1.00431e+07	9.06824e+06	1.48194e+08	1.06247e+07	66153.9	215102	1.07343e+08	3.70431e+07	3.90658e+06	1.2521e+07
C225	Full Nitrogen	2015-07-21	8.22654e+07	2018755703	1162998419	1377773493	5.97828e+08	1.80002e+08	1.89632e+08	7.54531e+08	1331687040	1165277294	1639656929	419361354	4.39242e+08	1.77924e+08	2.50149e+07	1.60439e+07	3.10954e+08	3.84114e+08	3.03133e+07	2.09231e+07	9.09461e+06	1.56574e+08	9.41087e+08	2.18997e+08	1.00394e+08	2371448493	1.26965e+07	3.46932e+07	1.47601e+08	3.74781e+07	1.18003e+06	1.5197e+07	1.90577e+08	2.49304e+07	2.53016e+06	6.0434e+07	2.85147e+08	9.41465e+06	8.75388e+06	1.55198e+08	2.65175e+07	2.64835e+08	336384	3.74798e+08	4.65717e+07	1.86076e+07	1.30274e+07
C225	Full Nitrogen	2015-07-21	3.07513e+08	3350931604	9.72437e+08	1497922400	1219704717	518834346	428082215	7.65098e+08	9.35516e+08	1006244383	1431621068	6.29738e+08	6.54077e+08	3.45566e+08	1.2827e+08	3.76793e+07	3.4339e+08	4.30566e+08	4.88253e+07	3.09221e+07	2.3572e+07	2.36212e+08	3.88313e+08	2.45257e+08	6.76581e+07	2258030134	1.19481e+07	8.62319e+07	1.32928e+08	6.41252e+07	570430	1.54483e+07	6.46965e+08	3.799e+07	1.10629e+07	4.2129e+07	2.03609e+08	1.3179e+07	1.34446e+07	1.50501e+08	2.57186e+07	1335934519	166323	1.69029e+08	6.14527e+07	3.52753e+07	6.19197e+06
C225	Low Nitrogen	2015-07-21	6.13793e+07	3265549272	9.72351e+08	1224295498	1237111894	7.04337e+08	1.62814e+08	6.14766e+08	8.83006e+08	1421760189	1287304953	2.73973e+08	4.18723e+08	279425899	8.474e+07	6.55262e+07	2.33264e+08	6.1142e+08	1.38568e+08	2.30905e+07	2.33304e+07	2.25435e+08	5.75705e+08	3.40869e+08	3.21196e+08	2165557812	2.82426e+07	3.65907e+07	3.9536e+08	2.52704e+07	1.16695e+07	2.97618e+07	6.19576e+08	7.02199e+07	1.43149e+07	1.26931e+08	7.57495e+08	2.1458e+07	2.2816e+07	1.72973e+08	3.0921e+07	2.86983e+07	368924	5.99648e+08	5.69735e+07	4.06865e+07	2.29149e+07
C225	Low Nitrogen	2015-07-21	5.97276e+07	3524920402	1262614483	1282657340	1262507425	5.91157e+08	2.87544e+08	6.6561e+08	1020619471	1396826294	1507648135	347002715	5.55746e+08	269374791	3.38977e+07	6.27243e+07	1.01613e+08	4.63654e+08	5.03792e+07	1.19442e+07	2.52871e+07	3.08654e+08	3.19934e+08	2.59033e+08	2.98511e+08	2303600624	2.37116e+07	4.88133e+07	1.86173e+08	2.54891e+07	1.25408e+07	2.64265e+07	7.17151e+08	6.46422e+07	6.54577e+06	5.87142e+07	6.37922e+08	2.19703e+07	2.1065e+07	161135601	1.52434e+07	2.52574e+08	193297	222389457	6.44087e+07	28195197	2.13998e+07
C126	Full Nitrogen	2015-09-15	2.16868e+08	6.21216e+08	6.22037e+08	7.77336e+08	1034335838	2.25039e+08	7.46781e+07	744567041	7.9805e+08	6.39901e+08	5.95717e+08	2.8702e+08	2.76965e+08	6.97571e+07	2.47105e+07	2.53233e+08	4.63443e+08	9.26449e+07	4.55227e+07	4521847887	1.36842e+07	2.94604e+08	8.52128e+07	1.67662e+08	6.79002e+07	1633557820	1.23847e+07	3.18415e+07	1.29435e+08	1.53822e+07	1.35114e+06	1.22595e+07	8.08976e+08	2.68989e+07	1.70759e+06	3.18805e+07	1.6654e+08	8.45974e+06	8.64427e+06	1.5535e+08	1.82521e+07	5.41793e+08	221951	8.83318e+07	9.38495e+07	1.87716e+07	9.33034e+06
C126	Full Nitrogen	2015-09-15	192939282	3.87783e+08	4.817e+08	8.97689e+08	8.96426e+08	1.87212e+08	263383670	7.39211e+08	9.54108e+08	6.76848e+08	2.74585e+08	5.65882e+08	4.39192e+08	1.81657e+07	2.48311e+07	1.68823e+08	8.53254e+08	4.46902e+07	1.12369e+07	4854766657	1.21817e+07	1.66689e+08	3.7201e+08	1.4689e+08	1.32436e+08	1750363472	1.28416e+07	4.75905e+07	1.04058e+08	4.36058e+06	1.32411e+06	9.92113e+06	5.84735e+08	2.2553e+07	1.75132e+06	2.51659e+07	4.68106e+08	9.19443e+06	8.9224e+06	1.1697e+08	1.77144e+07	6.47279e+08	193690	8.56374e+07	1.19479e+08	7.24151e+06	1.11949e+07
C225	Full Nitrogen	2015-09-15	2.39039e+08	1.88219e+08	4.22789e+08	1082853943	8.00135e+08	1.61051e+08	2.4111e+08	7.08715e+08	7.16522e+08	8.18952e+08	5.13565e+08	5.02482e+08	3.15967e+08	1.85905e+07	22655853	2.11512e+08	4.59772e+08	3.68834e+07	1.10442e+07	4663884214	1.76175e+07	1.40458e+08	2.94208e+08	1.55537e+08	3.04427e+07	1920712269	9.08516e+06	4.27565e+07	6.7489e+07	2.09492e+07	2.402e+06	7.74295e+06	511221230	2.31145e+07	4.25941e+06	1.46011e+07	2.19144e+08	6.81055e+06	8.1773e+06	1.57752e+08	1.6937e+07	3.965e+08	196705	4.87513e+07	7.33498e+07	5.90152e+06	6.51595e+06
C225	Full Nitrogen	2015-09-15	7.1143e+08	161239756	5.79622e+08	1293955613	9.56555e+08	1.3018e+08	3.96034e+08	1166283107	1218193457	9.62416e+08	6.12767e+08	6.46466e+08	8.65841e+08	3.59273e+07	1.74391e+07	4.18814e+08	7.5467e+08	4.72909e+07	4.80407e+07	4973142297	1.6274e+07	2.5023e+08	1.32614e+08	1.60635e+08	5.43971e+07	1978915152	1.44988e+07	1.00407e+08	1.0382e+08	6.54856e+07	833014	1.46666e+07	4.33797e+08	2.07368e+07	8.9822e+06	3.096e+07	2.70987e+08	8.47605e+06	8.81413e+06	1.64762e+08	3.38616e+07	4.19904e+08	254323	1.05245e+08	8.6969e+07	3.22717e+07	9.38523e+06
CO53	Full Nitrogen	2015-09-15	3.23753e+08	3.16977e+08	6.61121e+07	7.3226e+08	6.7423e+08	1.15522e+08	1.23225e+08	8.87007e+08	6.20869e+07	6.04155e+08	1.56021e+08	3.61665e+08	3.21576e+08	1.80661e+07	5.73943e+06	8.37049e+07	2.6494e+08	3.94262e+07	1.57408e+07	3841998164	8.86186e+06	130404760	1.67768e+08	8.80366e+07	2.67722e+06	1564402215	4.22785e+06	2.74053e+07	4.13919e+07	2.28162e+06	432985	6.15621e+06	3.65077e+08	6.89442e+06	981702	1.14711e+07	4.2198e+07	3.51744e+06	2.89111e+06	1.41001e+08	1.05929e+07	3.02488e+08	683788	4.03818e+07	7.1085e+07	5.40034e+06	4.25547e+06
CO53	Full Nitrogen	2015-09-15	5.88551e+08	4.38841e+08	3.03111e+08	917820017	2.93281e+08	8.05492e+06	5.85974e+07	3.73868e+08	8.24092e+08	6.94475e+08	412240401	2.50557e+08	5.50644e+08	2.24817e+08	1.09868e+07	340257336	3.74371e+08	3.39649e+07	5.63785e+07	4019335627	1.128e+07	6.56942e+07	2.46731e+07	1.86057e+08	3.72458e+07	1586845668	8.48163e+06	1.80133e+07	7.35949e+07	1.40203e+07	580229	5.78137e+06	3.62762e+08	1.01995e+07	2.96403e+06	3.35251e+07	2.37603e+08	3.21049e+06	4.21127e+06	1.39219e+08	2.47356e+07	4.8283e+08	23866.4	9.28964e+07	4.25038e+07	2.11659e+06	4.28317e+06
CO56	Full Nitrogen	2015-09-15	3.95979e+08	1.48031e+08	2.31871e+08	6.42676e+08	8.78722e+08	1.51839e+08	7.94168e+07	4.6555e+08	7.65833e+08	5.87802e+08	3.78032e+08	2.60638e+08	4.16728e+08	5.13784e+07	1.3614e+07	1.09169e+08	503674099	3.20763e+07	5.86148e+07	3936821064	1.20231e+07	1.65611e+08	1.89758e+08	1.44208e+08	1.12317e+07	1476417631	8.47302e+06	3.5907e+07	1.03071e+08	2.36008e+07	926953	5.07111e+06	4.21876e+08	1.60632e+07	1.70083e+06	3.94802e+07	179625056	4.85615e+06	5.75658e+06	1.48427e+08	1.32436e+07	83660.7	241525	7.86363e+07	6.8327e+07	13027476	6.54904e+06
PI 297130	Full Nitrogen	2015-09-15	8.66947e+08	5.32396e+08	6.0021e+08	6.06966e+08	7.0161e+08	190993898	1.22074e+08	3.98003e+08	4.85032e+08	4.79654e+08	4.42878e+08	4.00054e+08	5.15102e+08	6.47201e+08	1.57295e+07	357096338	2.00786e+08	4.22341e+07	3.56512e+08	3981962389	2.33689e+07	8.78538e+07	1.10332e+08	2.73485e+08	1.41933e+07	1279899532	8.07845e+06	1.38661e+08	339167200	1.01053e+07	896732	7.59127e+06	4.51732e+08	1.76188e+07	3.39029e+06	8.90979e+07	3.61253e+08	7.60713e+06	5.43044e+06	1.94984e+08	2.90778e+07	7.21219e+08	196950	3.4199e+08	6.50334e+07	4.27403e+06	4.64247e+06
PI 505735	Full Nitrogen	2015-09-15	3.84562e+08	9.51726e+08	4.23796e+08	5.63509e+08	5.36693e+08	2.05886e+08	2.68726e+07	7.91472e+08	1070008056	3.75065e+08	5.60364e+08	2.21797e+08	4.60333e+08	2.31807e+07	7.34512e+06	2.98703e+08	4.91179e+08	9.83963e+07	2.84629e+07	4543192649	9.63014e+06	7.09409e+07	6.28313e+07	1.28118e+08	2.63113e+07	1174726011	1.04228e+07	1.63261e+07	7.13378e+07	3.17185e+06	261841	1.44076e+07	3.54349e+08	8.89085e+06	3.0246e+06	2.0287e+07	1.35266e+08	4.20301e+06	3.37303e+06	217496620	1.9207e+07	5.03888e+08	285048	6.97367e+07	5.48182e+07	5.47299e+06	5.98528e+06
PI 505735	Full Nitrogen	2015-09-15	2.02496e+08	3.56807e+08	7.03712e+08	7.90785e+08	8.14362e+08	148684623	9.62408e+07	8.42254e+08	4.24063e+08	6.6345e+08	3.54938e+08	4.13941e+08	6.40831e+08	8.10156e+07	8.01479e+06	4.01059e+08	8.56366e+08	4.58924e+07	6.18454e+07	4300246980	1.0372e+07	2.10589e+08	2.8776e+08	2.47099e+08	3.57534e+07	1624512920	7.29277e+06	3.6151e+07	1.76502e+08	1.49328e+06	217444	5.20886e+06	5.83278e+08	8.31776e+06	3.01709e+06	3.11549e+07	2.49546e+08	4.50819e+06	3.5888e+06	1.72519e+08	2.63214e+07	0.00721089	523944	2.21696e+08	6.76321e+07	1.11576e+07	3.2591e+06
PI 506030	Full Nitrogen	2015-09-15	3.76775e+08	7.51665e+08	9.02068e+08	7.51448e+08	6.85607e+08	9.18853e+06	1.25374e+08	5.39947e+08	8.62191e+08	6.93925e+08	3.94686e+08	500469262	4.76551e+08	2.68079e+08	1.55463e+07	2.65322e+08	5.17766e+08	5.54636e+07	5.81047e+07	3843584323	9.21257e+06	1.24968e+08	4.96225e+07	2.4198e+08	2.20981e+07	1645236179	1.09037e+07	2.86727e+07	7.99699e+07	1.89621e+07	468612	7.60973e+06	4.43633e+08	1.58375e+07	2.25448e+06	3.60979e+07	2.40522e+08	3.52972e+06	6.21528e+06	1.41184e+08	2.26362e+07	2.36691e+08	13274.9	1.25575e+08	4.3995e+07	8.48127e+06	6.34733e+06
PI 506030	Full Nitrogen	2015-09-15	4.17784e+08	506550738	8.41057e+08	7.69839e+08	8.54273e+08	1.33128e+07	1.66762e+08	1054278396	9.55837e+08	7.33969e+08	2.11284e+08	6.06064e+08	6.68019e+08	2.12463e+07	1.97476e+07	2.02591e+08	5.29759e+08	4.83622e+07	1.17633e+07	4459471449	1.2103e+07	3.83735e+08	7.63716e+07	2.09266e+08	5.50966e+07	1505721776	1.12071e+07	2.75017e+07	4.75651e+07	2.4914e+07	1.1751e+06	7.50366e+06	6.58119e+08	2.57762e+07	4.53648e+06	2.14275e+07	131066358	9.55059e+06	7.90038e+06	1.56868e+08	1.60483e+07	2.32229e+08	34105.8	8.43191e+07	4.6825e+07	2.48e+07	8.07678e+06
PI 510757	Full Nitrogen	2015-09-15	468229345	4.79124e+08	7.64099e+08	5.83687e+08	8.39692e+08	1.41176e+08	4.21565e+07	3.16051e+08	7.83545e+08	473095260	197893348	1.2738e+08	6.33761e+08	5.98342e+08	1.70709e+07	4.40686e+08	522026966	5.41625e+07	4.80608e+08	2654994638	8.68985e+06	1.75251e+08	2.79251e+08	3.6754e+08	9.28734e+07	1300065678	1.71885e+07	1.65682e+08	412674442	2.53911e+07	426547	1.783e+07	7.0543e+08	1.95516e+07	5.00031e+06	1.32404e+08	4.20062e+08	7.99435e+06	6.13845e+06	1.86166e+08	4.59902e+07	104020	91620.3	5.2653e+08	6.88223e+07	1.50372e+06	6.98149e+06
PI 510757	Full Nitrogen	2015-09-15	1.37526e+08	1.54322e+08	7.07444e+08	6.4239e+08	1099267080	3.26862e+08	1.43369e+08	6.23732e+08	1050271962	777355829	2.57212e+08	3.60196e+08	6.54779e+08	258532597	3.14834e+07	2.78986e+08	5.84688e+08	3.62699e+07	1.24874e+08	3176700831	1.13043e+07	2.80645e+08	4.42687e+08	2.68934e+08	9.80977e+07	1794087980	1.698e+07	6.97266e+07	1.45665e+08	5.17746e+07	1.2492e+06	1.75282e+07	7.11268e+08	3.28438e+07	2.45974e+06	3.97993e+07	2.18448e+08	1.33521e+07	1.10516e+07	166900898	2.33278e+07	4.85017e+08	196120	1.43379e+08	6.4439e+07	1.19082e+06	1.28653e+07
PI 642998	Full Nitrogen	2015-09-15	2.93634e+08	1.80735e+08	3.68818e+08	4.21095e+08	8.9034e+08	1.17143e+08	1.11788e+07	8.41189e+08	7.67267e+08	2.96086e+08	1.26982e+08	4.00393e+07	5.042e+08	2.051e+08	1.59709e+07	3.62189e+08	6.84158e+08	3.80806e+07	7.66494e+07	3913164981	5.33785e+06	1.58265e+08	6.72481e+07	2.10366e+08	5.54915e+07	1122880090	9.08224e+06	2.97966e+07	3.56973e+08	1.84837e+07	1.2672e+06	6.23142e+06	6.38135e+08	1.65788e+07	2.42724e+06	7.69581e+07	3.43133e+08	9.47e+06	5.66746e+06	1.96238e+08	3.10579e+07	85596.3	159706	3.23095e+08	1.11346e+08	1.5566e+07	5.69462e+06
PI 642998	Full Nitrogen	2015-09-15	3.00181e+08	3.30268e+08	8.85656e+08	6.24885e+08	9.34574e+08	252649336	1.18999e+07	1058512191	6.90243e+08	5.99604e+08	3.55297e+07	3.86891e+07	1.33329e+08	1.56369e+07	4.59705e+06	2.11654e+08	2.26716e+08	4.11622e+07	2.17511e+07	2913056238	6.33201e+06	1.71049e+08	1.02211e+08	9.95837e+07	3.62273e+07	1433495616	6.8008e+06	1.32028e+07	7.09414e+07	1.69088e+07	250321	9.09245e+06	5.88615e+08	5.79354e+06	8.5221e+06	1.24306e+07	1.34752e+08	4.59786e+06	2.15068e+06	1.59694e+08	1.39259e+07	5.10518e+08	164670	6.76057e+07	7.345e+07	1.38999e+07	3.9351e+06
PI 655972	Full Nitrogen	2015-09-15	3.71456e+08	4.39298e+08	1.56776e+08	2.52045e+08	6.8702e+08	1.49789e+08	1.47551e+07	6.26576e+08	8.51196e+08	2.22693e+08	4.15496e+08	1.07823e+08	4.52286e+08	2.55821e+07	8.73501e+06	9.56299e+07	3.21384e+08	4.11052e+07	1.89045e+07	2931725875	6.96099e+06	1.34129e+08	6.38291e+07	9.13868e+07	3.20773e+07	9.95371e+08	8.35089e+06	1.09728e+07	3.35167e+07	1.17221e+07	468651	8.79936e+06	6.60409e+08	1.0869e+07	2.01336e+06	8.49827e+06	5.25152e+07	3.55633e+06	3.15866e+06	1.8e+08	1.04176e+07	5.22579e+08	170448	2.70227e+07	8.35393e+07	5.74634e+06	4.15877e+06
PI 655972	Full Nitrogen	2015-09-15	4.92725e+08	7.45453e+08	5.63182e+08	5.23799e+08	8.68478e+08	2.99752e+08	3.16201e+07	7.73469e+08	6.77847e+08	5.4249e+08	5.68013e+07	1.97708e+08	1.10164e+08	1.02757e+07	5.48369e+06	6.04324e+07	3.46534e+08	6.58491e+07	6.5974e+06	1706032593	7.25441e+06	1.54491e+08	5.44538e+07	1.11668e+08	5.63657e+07	1411371996	5.9849e+06	1.05115e+07	2.51391e+07	1.48095e+07	194377	7.80122e+06	6.50771e+08	6.00952e+06	8.02774e+06	7.3482e+06	4.26764e+07	3.38048e+06	2.08088e+06	1.47505e+08	9.07581e+06	5.38212e+07	182896	2.92794e+07	6.8028e+07	5.35615e+06	3.24605e+06
C126	Low Nitrogen	2015-09-15	5.29208e+08	7.09528e+08	1.1006e+08	6.23372e+08	3.9167e+08	3.58175e+07	2.38994e+08	7.20394e+08	9.51287e+08	4.21789e+08	5.06172e+08	5.13211e+08	3.61685e+08	7.54033e+06	1.85483e+07	1.05236e+08	390955378	6.0381e+07	6.4936e+06	3531367640	2.00431e+07	8.40795e+07	9.89194e+07	6.73112e+07	7.31238e+06	1280946444	1.12803e+07	3.98362e+07	4.59849e+07	1.58794e+07	2.57758e+06	8.31922e+06	6.03539e+08	1.9732e+07	1.7869e+06	1.21804e+07	1.39413e+08	7.68449e+06	6.55946e+06	1.54908e+08	1.19653e+07	9.83328e+08	169318	2.86542e+07	7.87792e+07	2.50053e+06	9.41183e+06
C126	Low Nitrogen	2015-09-15	3.97135e+08	5.51278e+08	7.12151e+07	3.77495e+08	3.25829e+08	4.50977e+07	5.00679e+08	9.03637e+08	1134533614	2.41591e+08	2.79591e+08	6.26557e+08	3.48627e+08	4.72098e+06	9.92626e+06	6.44403e+07	4.20035e+08	4.84374e+07	5.26964e+06	4009570152	1.3719e+07	6.91785e+07	4.8928e+07	5.33907e+07	4.2472e+07	1019626400	1.0506e+07	8.39681e+07	3.27695e+07	1.40516e+07	3.9321e+06	5.81325e+06	3.00352e+08	1.27714e+07	1.2103e+06	7.97776e+06	3.21594e+07	4.21168e+06	5.07867e+06	1.39002e+08	9.23431e+06	6.61534e+08	294294	2.0994e+07	6.78703e+07	2.30889e+06	8.00238e+06
C225	Low Nitrogen	2015-09-15	577637911	5.30527e+08	2.60664e+08	5.89936e+08	7.94478e+08	8.72986e+07	3.79404e+08	9.91572e+08	1217120756	460212072	2.92843e+08	5.99351e+08	2.5223e+08	8.25394e+06	2.34418e+07	1.12432e+08	5.59937e+08	5.74256e+07	7.25612e+06	4130888337	1.78928e+07	1.8246e+08	114115542	9.82843e+07	3.17275e+07	1353923618	1.05966e+07	6.33061e+07	3.69621e+07	3.86313e+07	3.1478e+06	8.91658e+06	6.78263e+08	2.54379e+07	1.58414e+06	9.0518e+06	5.388e+07	7.30332e+06	8.24856e+06	1.42319e+08	1.05764e+07	3.30418e+08	154091	3.00352e+07	7.58974e+07	1.48551e+07	8.69764e+06
CO53	Low Nitrogen	2015-09-15	5.81653e+08	6.16472e+08	3.02299e+07	2.98327e+08	2.80671e+08	3.31523e+07	2.55155e+08	5.56839e+08	9.80334e+08	2.06101e+08	3.67161e+08	5.70947e+08	4.2843e+08	7.65769e+06	9.12692e+06	1.19247e+08	3.48926e+08	5.34075e+07	8.53722e+06	3666378617	2.49185e+07	5.58051e+07	5.04305e+07	7.14192e+07	4.1239e+07	966973803	8.89391e+06	4.23565e+07	4.93083e+07	1.13916e+07	2.72252e+06	6.64578e+06	2.83141e+08	1.06876e+07	914793	1.4413e+07	5.15103e+07	3.46461e+06	3.85054e+06	1.72142e+08	1.11038e+07	8.15576e+08	217524	3.22555e+07	6.43603e+07	1.73143e+06	5.73644e+06
CO53	Low Nitrogen	2015-09-15	7.16242e+08	3.17325e+08	100581335	6.61e+08	3.42598e+08	3.74965e+07	3.98866e+08	8.44713e+08	1229181946	5.28187e+08	9.17013e+07	5.9688e+08	1.51031e+08	4.73598e+06	8.99736e+06	7.36294e+07	2.17529e+08	3.15638e+07	6.02302e+06	3782321537	2.56947e+07	1.04781e+08	158965727	5.73566e+07	1.08325e+07	1358766657	6.74512e+06	6.51666e+07	3.77421e+07	1.20175e+07	2.72029e+06	4.12839e+06	3.16261e+08	1.09012e+07	1.51449e+06	9.86445e+06	4.29111e+07	3.9321e+06	4.3271e+06	1.79743e+08	8.82337e+06	6.27195e+08	172933	2.51294e+07	4.91165e+07	3.17983e+06	6.52044e+06
CO56	Low Nitrogen	2015-09-15	6.08011e+08	6.20244e+08	3.18756e+08	8.58309e+08	7.18872e+08	1.00588e+08	5.03278e+08	8.39481e+08	1093544113	7.04453e+08	2.87225e+08	6.62316e+08	2.99408e+08	5.6584e+06	1.25443e+07	1.23914e+08	5.81057e+08	5.95286e+07	6.71067e+06	4341240638	3.44606e+07	1.41637e+08	1.41364e+08	8.32798e+07	3.40162e+07	1700421714	9.67251e+06	8.64753e+07	4.6544e+07	1.95851e+07	4.35732e+06	5.32961e+06	3.50676e+08	1.43272e+07	4.46961e+06	1.40356e+07	7.27125e+07	4.60167e+06	5.88714e+06	1.63356e+08	1.05536e+07	5.44654e+08	310367	3.21212e+07	7.09469e+07	1.31019e+07	7.8697e+06
CO56	Low Nitrogen	2015-09-15	8.25027e+08	7.0661e+08	1.74666e+08	700766951	5.93888e+08	3.64803e+07	3.51781e+08	4.11272e+08	5.01518e+08	5.20381e+08	2.09747e+08	5.94863e+08	1.26586e+08	8.59744e+06	1.03816e+07	7.88926e+07	6.64766e+07	5.76279e+07	6.46207e+06	3667879031	1.8679e+07	1.10811e+08	3.81058e+08	6.90604e+07	3.6137e+06	1525711399	5.84874e+06	5.82421e+07	2.80169e+07	6.17404e+06	3.07814e+06	3.94714e+06	7.59802e+08	1.09816e+07	1.73297e+06	9.55806e+06	4.43844e+07	3.82217e+06	3.71984e+06	1.75537e+08	1.15263e+07	8.47732e+08	150138	2.37855e+07	8.87584e+07	1.14099e+06	5.3725e+06
PI 297130	Low Nitrogen	2015-09-15	6.89263e+08	6.69157e+08	4.90285e+08	2.8957e+08	8.7061e+08	153398596	2.21286e+08	4.09785e+08	1000379089	1.78385e+08	3.36722e+08	6.11722e+08	3.68845e+08	3.25044e+07	2.0803e+07	1.29358e+08	6.6914e+08	4.26972e+07	1.59425e+07	3054782412	1.53257e+07	1.48991e+08	6.44054e+07	1.21992e+08	4.01785e+07	9.24048e+08	9.53076e+06	4.08423e+07	6.51439e+07	2.0679e+07	4.68885e+06	1.05137e+07	5.69933e+08	2.11536e+07	6.78069e+06	1.67764e+07	1.92433e+08	1.0218e+07	7.27222e+06	1.58756e+08	1.13826e+07	4.20406e+08	144868	4.52816e+07	5.86223e+07	5.21498e+06	1.07954e+07
PI 505735	Low Nitrogen	2015-09-15	1.90409e+08	5.59338e+08	6.63086e+08	1033996188	1023583002	134064124	5.33845e+08	518610652	1064317600	8.66869e+08	1.83808e+08	6.70877e+08	3.5307e+08	7.86025e+06	2.95045e+07	4.19393e+07	6.33507e+08	4.68954e+07	5.52231e+06	4565934957	1.69109e+07	230585452	322581136	1.02507e+08	2.22863e+07	1924036456	1.12219e+07	9.16202e+07	44589129	1.41859e+06	1.37032e+07	4.1383e+06	7.30121e+08	2.76083e+07	5.01898e+06	8.96004e+06	5.15909e+07	7.36479e+06	9.96739e+06	1.57734e+08	1.10062e+07	3.30308e+08	169272	2.26862e+07	5.9152e+07	9.54311e+06	1.18329e+07
PI 506030	Low Nitrogen	2015-09-15	7.90141e+08	6.7525e+08	9.68051e+08	6.90454e+08	8.5712e+08	1.9914e+08	5.88651e+08	8.67177e+08	1113844735	6.8504e+08	319602153	8.79745e+08	3.54169e+08	1.02715e+07	1.91427e+07	1.13326e+08	6.48017e+08	6.93976e+07	8.50165e+06	3843925381	4.52313e+07	9.79033e+07	3.25462e+08	1.08485e+08	4.27368e+07	1557262334	1.72551e+07	1.05906e+08	4.78461e+07	2.90436e+07	6.14123e+06	1.13052e+07	2.83159e+08	2.45282e+07	1.12527e+07	1.55604e+07	1.13275e+08	7.79666e+06	8.13887e+06	1.64611e+08	1.30347e+07	1.68383	289244	5.08696e+07	8.00909e+07	5.81878e+06	1.32241e+07
PI 506030	Low Nitrogen	2015-09-15	1105974610	6.93241e+08	708056614	6.37368e+08	6.63711e+08	6.82527e+07	5.27767e+08	7.04005e+08	1120224826	6.48831e+08	5.38909e+08	8.97712e+08	3.74136e+08	1.88126e+07	2.29979e+07	1.14871e+08	5.09899e+08	8.83282e+07	1.0537e+07	3837825717	7.3976e+07	9.20585e+07	1.88655e+08	1.13219e+08	2.77767e+07	1585179968	1.36736e+07	9.44235e+07	5.77446e+07	2.18311e+07	8.3466e+06	8.02918e+06	5.13098e+08	2.73019e+07	8.43472e+06	1.86804e+07	1.01955e+08	9.25835e+06	8.22906e+06	1.38348e+08	1.39241e+07	733077351	164613	3.68608e+07	7.2335e+07	1.55874e+06	1.18593e+07
PI 510757	Low Nitrogen	2015-09-15	7.28051e+07	4.90502e+06	6.96682e+08	5.63806e+07	4.18655e+08	6.68595e+06	4.68456e+07	3.29897e+08	5.07326e+08	1.58437e+08	9.60049e+07	2.11482e+08	2.76282e+08	6.25924e+06	1.02459e+06	7.52012e+07	3.76737e+07	4.41073e+07	1.92502e+07	1711634817	5.96334e+06	1.91578e+08	6.49742e+07	1.00049e+08	2.08102e+07	8.51181e+08	1.11805e+07	9.3575e+06	9.12896e+07	3.21905e+06	388249	9.20497e+06	1.75438e+08	3.45653e+06	8.50525e+06	3.56188e+07	2.56653e+08	1.72296e+06	963965	2.47705e+08	1.50232e+07	1.47586e+07	201499	194079327	1.09061e+08	567013	1.06132e+07
PI 642998	Low Nitrogen	2015-09-15	2.37365e+08	6.28277e+08	2.99333e+07	4.0924e+08	4.85668e+08	5.87723e+07	2.14336e+07	7.87623e+08	9.66827e+08	3.42206e+08	1.39128e+08	7.26044e+07	1.5884e+08	3.78262e+06	9.86977e+06	6.90651e+07	2.17217e+08	5.24572e+07	5.34905e+06	3772554790	4.75453e+06	1.06837e+08	7.4937e+07	6.58636e+07	2.95095e+07	1135848748	6.23086e+06	7.50154e+06	3.11581e+07	1.64778e+07	5.78598e+06	4.12569e+06	4.68344e+08	1.07803e+07	814545	6.53412e+06	5.25803e+07	4.12813e+06	4.2548e+06	1.88448e+08	8.48703e+06	99205.3	178566	1.9385e+07	7.43551e+07	3.6695e+06	5.47081e+06
PI 642998	Low Nitrogen	2015-09-15	2.08066e+08	3.56369e+08	4.02504e+07	1.82536e+08	3.804e+08	7.80993e+07	1.84441e+07	959702693	847828016	1.51524e+08	1.91863e+08	7.88234e+07	1.57483e+08	5.06231e+06	1.43093e+07	1.05573e+08	2.16496e+08	4.64587e+07	5.84293e+06	4030869353	7.67948e+06	4.50101e+07	5.04957e+07	5.8142e+07	8.29596e+06	8.15911e+08	9.23437e+06	6.20186e+06	4.09481e+07	1.85432e+07	6.54329e+06	6.7464e+06	1.71932e+08	1.78779e+07	667053	9.01618e+06	1.18741e+08	5.75175e+06	6.33845e+06	1.66498e+08	1.20651e+07	592978	276643	2.67643e+07	9.41127e+07	2.72016e+06	1.13202e+07
PI 655972	Low Nitrogen	2015-09-15	4.45504e+08	5.95293e+08	7.45253e+07	4.96339e+08	8.98319e+08	9.18997e+07	1.65428e+08	8.44602e+08	9.49909e+08	4.8842e+08	3.53092e+08	5.42474e+08	2.40157e+08	5.95879e+06	1.39292e+07	6.10886e+07	7.13949e+08	4.49784e+07	5.44017e+06	4741873218	2.57989e+07	1.62496e+08	2.76717e+07	6.8926e+07	6.09886e+07	1450929321	9.47298e+06	2.7984e+07	2.41318e+07	1.23959e+07	7.8401e+06	5.91786e+06	6.17658e+08	1.60282e+07	1.34201e+06	6.7955e+06	2.65694e+07	5.52674e+06	4.91761e+06	1.87068e+08	1.07398e+07	1308945295	253074	1.86964e+07	1.26502e+08	4.63036e+06	7.14794e+06
PI 655972	Low Nitrogen	2015-09-15	3.14908e+08	5.33387e+08	5.39758e+07	4.46556e+08	4.32772e+08	7.71435e+06	2.5413e+08	5.04735e+08	6.79167e+08	3.22819e+08	309297132	5.28661e+08	1.9605e+08	1.00828e+07	8.62962e+06	4.85282e+07	7.24993e+07	3.49065e+07	6.4443e+06	3915358899	1.22016e+07	1.05671e+08	3.92986e+07	7.50859e+07	1.59583e+07	1151519862	6.87675e+06	4.1154e+07	3.45845e+07	6.4528e+06	3.80082e+06	2.97594e+06	6.18805e+08	8.65506e+06	1.05133e+06	9.15653e+06	2.65785e+07	1.99669e+06	3.35339e+06	1.30399e+08	8.97282e+06	1149768708	16317	2.12287e+07	4.20041e+07	1.22823e+06	5.12199e+06
[truncated: 143 more columns]
